# Supplementary material for: Doublecortin in the Fish Visual System, a Specific Protein of Maturing Neurons
Source: Biology (Basel). 2022 Feb 6;11(2):248. doi: 10.3390/biology11020248 (PMC8869232; doi:10.3390/biology11020248)
Supplement: Supplementary file 1 [file biology-11-00248-s001.zip]

Archive with 2 entries (2 files):
- biology-1570120-Figures S1-S3.pdf
- biology-1570120-File S1.pdf
